# Supplementary material for: Rapamycin Prevents Sulfate-Reducing Bacteria-Induced Effects on Snail and GSK-3 and Impaired Intestinal Barrier
Source: Microorganisms. 2026 Mar 30;14(4):781. doi: 10.3390/microorganisms14040781 (PMC13118803; doi:10.3390/microorganisms14040781)
Supplement: Supplementary file 1 [file microorganisms-14-00781-s001.zip]

Archive with 1 entries (1 files):
- microorganisms-4194331-supplementary.pdf
